# Supplementary material for: The Difference in the Proportions of Deleterious Variations within and between Populations Influences the Estimation of FST
Source: Genes (Basel). 2022 Jan 22;13(2):194. doi: 10.3390/genes13020194 (PMC8872184; doi:10.3390/genes13020194)
Supplement: Supplementary file 1 [file genes-13-00194-s001.zip]

Archive with 1 entries (1 files):
- genes-1549590-supplementary.pdf
